# Supplementary material for: Novel Rodent Arterivirus Detected in the Brazilian Amazon
Source: Viruses. 2023 May 11;15(5):1150. doi: 10.3390/v15051150 (PMC10222503; doi:10.3390/v15051150)
Supplement: Supplementary file 1 [file viruses-15-01150-s001.zip]

Archive with 2 entries (2 files):
- Supplementary Figure.pdf
- Supplementary File.xlsx
